# Supplementary material for: Interactions between Parabacteroides goldsteinii CCUG 48944 and diet ameliorate colitis in mice via regulating gut bile acid metabolism
Source: IMetaOmics. 2025 Mar 18;2(2):e70008. doi: 10.1002/imo2.70008 (PMC12806366; doi:10.1002/imo2.70008)
Supplement: Supplementary file 2 — Table S1: Primers used in qPCR analysis and species identification for P. goldsteinii. Table S2: The composition of fiber free diet (FFD) used in this study. Table S3: Disease activity index (DAI) scoring rules. Table S4: Hematoxylin‐eosin (HE) staining scoring criteria. Table S5: Mixed vitamin solution. Table S6: Baseline characteristics of public datasets used in this study. Table S7: Baseline characteristics of IBD patients and healthy subjects for P. goldsteinii quantification by qPCR from the First Affiliated Hospital of Nanjing Medical University. Table S8: Primer sequences for the measurement of gene expression in mice by real‐time qPCR. Table S9: Detailed ultra‐performance liquid chromatography coupled with a triple quadrupole mass spectrometry (UPLC‐QQQ‐MS/MS) setting for bile acid. [file IMO2-2-e70008-s001.xlsx]

## Sheet: S1
Table S1 Primers used in qPCR analysis and species identification for P. goldsteinii.
Primers	Sequences（5’-3’）	Reference
27F	AGAGTTTGATCCTGGCTCAG	/
1492R	GGTTACCTTGTTACGACTT
Pg-F	GAATAAAGTGAGGAACGTGTT	[50]
Pg-R	AACTTTCACCGCTGACTTAATTA
Eu-F	CGGCAACGAGCGCAACCC	[51]
Eu-R	CCATTGTAGCACGTGTGTAGCC
Pg-probe	Cy3-CAGCTACCGTGTGAGCGGATGC	this study

## Sheet: S2
Table S2 The composition of Fiber free diet (FFD) used in this study.
	Fiber free diet
	gm%	Kcal%
Protein	0.2137	0.203
Carbohydrate	0.6732	0.6395
Fat	0.0737	0.1575
Total		1
kcal/gm	4.21
Ingredient	gm	kcal
Casein	200	800
L-Cystine	3	12
Corn Starch	397.5	1590
Maltodextrin 10	132	528
Sucrose	100	400
Cellulose	0	0
Soybean Oil	70	630
Vitamin Mix V10037	10	40
Mineral Mix S10022G	35	0
Choline Bitartrate	2.5	0
Total	950	4000

## Sheet: S3
Table S3 Disease activity index (DAI) scoring rules
Score	Weight loss	Fecal trait	Fecal occult blood
0	≤ 1%	Normal	Negative
1	1-5%	Soft stools	Light blue
2	5-10%	Mstools	Blue
3	10-20%	Loose stools	Deep blue
4	> 20%	/	Hematochezia
DAI= sum of the above three scores

## Sheet: S4
Table S4 Hematoxylin-eosin (HE) staining scoring criteria
Score	Inflammation	Depth of injury	Crypts damage
0	None	No significant lesions	None
1	Light	Mucosal layer	1/3damaged
2	Moderate	Mucosa and submucosa	2/3damaged
3	Severe	Transmural	Only surface epithelium intact
4	/	/	Entire crypt and epithelium lost
Histological score = sum of the above three scores of distal colon

## Sheet: S5
Table S5 Mixed vitamin solution
Vitamin	Concentration
Folic acid	2.0 mg/L
Pyridoxine hydrochloride	10.0 mg/L
Riboflavin	5.0 mg/L
Biotin	2.0 mg/L
Thiamine	5.0 mg/L
Nicotinic acid	5.0 mg/L
Calcium Pantothenate	5.0 mg/L
Vitamin B12	0.1 mg/L
p-Aminobenzoic acid	5.0 mg/L
Thioctic acid	5.0 mg/L

## Sheet: S6
Table S6 Baseline characteristics of public datasets used in this study
Characteristics	Healthy (n = 248)	UC (n = 173)	CD (n = 291)
Male, n(%)	159 (64)	67 (39)	157 (54)
Age(years)	33 ± 20.47 [8,69]	31 ± 18.36 [6,76]	23 ± 14.13 [8,62]

## Sheet: S7
Table S7 Baseline characteristics of IBD patients and healthy subjects for P. goldsteinii quantification by qPCR from the First Affiliated Hospital of Nanjing Medical University.
Characteristics	Healthy (n = 13)	UC (n = 14)	CD (n = 22)
Male, n(%)	4 (31)	5 (36)	20 (91)
Age(years)	44 ± 9.69 [24,57]	37 ± 12.39 [22,55]	33 ± 12.17 [16,58]
Fc(μg/g)	N/A	1121.01 ± 1407.26 [5.65,4211.19]	633.94 ± 459.93 [13.39,1440.72]
CRP(mg/L)	N/A	9.30 ± 11.76 [1,40.2]	16.36 ± 19.10 [1.33,59.61]
PCT(ng/mL)	N/A	0.11 ± 0.12 [0.01,0.4429]	0.16 ± 0.27 [0.01,1.07]
ESR(mm/h)	N/A	32.23 ± 26.78 [6,87]	25.14 ± 25.36 [2,87]
Values are means ± SD [min, max]. Fc: Fecal calprotectin, CRP: C reactive protein, PCT: Procalcitonin, ESR: Erythrocyte sedimentation rate, N/A means not applicable.

## Sheet: S8
Table S8 Primer sequences for the measurement of gene expression in mice by real-time qPCR
Primers	Sequences（5’-3’）	Reference
Il-1β-F	GCAACTGTTCCTGAACTCAACT	[1]
Il-1β-R	ATCTTTTGGGGTCCGTCAACT
Tnf-α-F	CCCTCACACTCAGATCATCTTCT
Tnf-α-R	GCTACGACGTGGGCTACAG
Il-6-F	TAGTCCTTCCTACCCCAATTTCC
Il-6-R	TTGGTCCTTAGCCACTCCTTC
Il-17-F	TCAGCGTGTCCAAACACTGAG
Il-17-R	CGCCAAGGGAGTTAAAGACTT
Gapdh-F	AGGTCGGTGTGAACGGATTTG
Gapdh-R	TGTAGACCATGTAGTTGAGGTCA
Fxr-F	GCACGCTGATCAGACAGCTA	[2]
Fxr-R	CAGGAGGGTCTGTTGGTCTG
Tgr5-F	CTACTGGTCCTGCCTCCTTCTC	[3]
Tgr5-R	AACACTGCCATGTAGCGTTCC
Pxr-F	AAGAAGCAGACTCTGCCTTGGA	[4]
Pxr-R	GTGGTAGCCATTGGCCTTGT
Vdr-F	GCTTCCACTTCAACGCTATGA	[5]
Vdr-R	ATGCGGCAATCTCCATTGAA
Car-F	GGAGCGGCTGTGGAAATATTGCAT	[6]
Car-R	TCCATCTTGTAGCAAAGAGGCCCA

## Sheet: S9
Table S9 Detailed QQQ-LC-MS/MS setting for bile acid
Chemical name	Calibration curve	Coefficient of determination (R2)	Precursor/Product ion (Da)	Ion model	Fragmentor (V)	CE (V)	IS
CA	y = 5.2181x	0.9992	407.2/407.2	Negative	265	10	CA-D4
CA-D4	/	/	411.1/411.4	Negative	270	10	/
GCA	y = 0.0258x	0.9983	464.3/74	Negative	245	45	GCA-D4
GCA-D4	/	/	468.3/74	Negative	245	40	/
TCA	y = 0.2181x	0.9952	514.2/79.7	Negative	330	90	TCA-D4
TCA-D4	/	/	518.4/80	Negative	340	80	/
CDCA	y = 0.3542x	0.999	391.3/391.3	Negative	260	5	CDCA-D4
CDCA-D4	/	/	395.3/395.2	Negative	270	5	/
GCDCA	y = 0.0017x	0.9995	448.2/74	Negative	245	45	GCDCA-D4
GCDCA-D4	/	/	452.1/73.9	Negative	240	40	/
TCDCA	y = 0.1021	0.9982	498.2/80.1	Negative	325	80	TCDCA-D4
TCDCA-D4	/	/	502.2/79.7	Negative	240	75	/
UDCA	y = 0.2158x	0.9977	391.3/391.3	Negative	275	20	UDCA-D4
UDCA-D4	/	/	395.3/395.3	Negative	270	10	/
GUDCA	y = 0.0008x	0.996	448.2/73.8	Negative	250	40	GUDCA-D4
GUDCA-D4	/	/	452.2/74	Negative	230	40	/
TUDCA	y = 0.7831x	0.9971	498.2/80	Negative	300	75	TUDCA-D4
TUDCA-D4	/	/	502.3/80	Negative	330	90	/
TβMCA	y = 0.8879x	0.9995	514.2/79.8	Negative	340	75	TβMCA-D4
TβMCA-D4	/	/	518.3/79.6	Negative	300	90	/
βMCA	y = 27.0017x	0.9965	407.2/407.2	Negative	260	10	CA-D4
αMCA	y = 0.1729x	0.995	407.2/407.2	Negative	260	10	CDCA-D4
ωMCA	y = 0.0321x	0.9958	407.2/407.2	Negative	260	10	TCA-D4
DCA	y = 18.2948x	0.9984	391/391.2	Negative	255	10	DCA-D4
DCA-D4	/	/	395.2/395.3	Negative	250	5	/
GDCA	/	/	448.2/73.8	Negative	220	40	GDCA-D4
GDCA-D4	/	/	452.1/73.8	Negative	240	40	/
TDCA	/	/	498.2/79.8	Negative	300	75	TDCA-D4
TDCA-D4	/	/	502.2/80.1	Negative	340	85	/
LCA	y = 0.1514x	0.9992	375.2/375.2	Negative	270	10	LCA-D4
LCA-D4	/	/	379.2/379.4	Negative	260	7	/
GLCA	/	/	432.2/73.9	Negative	240	35	GLCA-D4
GLCA-D4	/	/	436.1/74.2	Negative	230	40	/
TLCA	/	/	482.2/79.9	Negative	320	75	TLCA-D4
TLCA-D4	/	/	486.3/79.8	Negative	320	90	/
